# Supplementary material for: The Analysis of the Glycosyltransferase Activity Gene Family in Gossypium hirsutum and Functional Verification of GTs Conferring Resistance to Verticillium Wilt
Source: Int J Mol Sci. 2025 Mar 29;26(7):3170. doi: 10.3390/ijms26073170 (PMC11989804; doi:10.3390/ijms26073170)
Supplement: Supplementary file 1 [file ijms-26-03170-s001.zip]

Archive with 1 entries (1 files):
- ijms-3522265-supplementary.pdf
